# Supplementary material for: Transcriptome Analysis of the Effects of Compound Microecological Preparation on Chickens Challenged with Newcastle Disease Virus
Source: Int J Mol Sci. 2026 Jun 26;27(13):5771. doi: 10.3390/ijms27135771 (PMC13360924; doi:10.3390/ijms27135771)
Supplement: Supplementary file 1 [file ijms-27-05771-s001.zip]

Archive with 1 entries (1 files):
- ijms-4355982-supplementary.pdf
